# Supplementary material for: Synthesis and Immunological Evaluation of Mannosylated Desmuramyl Dipeptides Modified by Lipophilic Triazole Substituents
Source: Int J Mol Sci. 2022 Aug 3;23(15):8628. doi: 10.3390/ijms23158628 (PMC9368957; doi:10.3390/ijms23158628)
Supplement: Supplementary file 1 [file ijms-23-08628-s001.zip]

Archive with 1 entries (1 files):
- ijms-1837963-supplementary.pdf
